# Supplementary material for: Applicability of RPMI 2650 and Calu-3 Cell Models for Evaluation of Nasal Formulations
Source: Pharmaceutics. 2022 Feb 6;14(2):369. doi: 10.3390/pharmaceutics14020369 (PMC8877043; doi:10.3390/pharmaceutics14020369)
Supplement: Supplementary file 1 [file pharmaceutics-14-00369-s001.zip]

Archive with 1 entries (1 files):
- pharmaceutics-1556804-supplementary.pdf
